# Supplementary material for: Patient tilt improves efficacy of CO2 field-flooding in minimally invasive cardiac surgery
Source: J Cardiothorac Surg. 2022 Jun 22;17:164. doi: 10.1186/s13019-022-01916-5 (PMC9219288; doi:10.1186/s13019-022-01916-5)
Supplement: Supplementary file 1 — Additional file 1. Spreadhseet summary of all concentration and rise time data by the Matlab script. [file 13019_2022_1916_MOESM1_ESM.xlsx]

## Sheet: Run1
	Channel 1	blue
	Max concentration diaphragm (%)															Rise time diaphragm (min)
	flat		Delivery methods					20° tilting		Delivery methods						flat		Delivery methods					20° tilting		Delivery methods
			Andocor	CarbonMini	Temed	Trocar				Andocor	CarbonMini	Temed	Trocar					Andocor	CarbonMini	Temed	Trocar				Andocor	CarbonMini	Temed	Trocar
	CO2 delivery flow	1	53.6191	46.5771	48.4449	69.3734		CO2 delivery flow	1	92.9481	90.2352	88.4872	94.7837			CO2 delivery flow	1	2.94583	2.52583	2.9975	2.56833		CO2 delivery flow	1	5.59583	5.56	5.63083	5.5575
		3	75.5169	73.0326	77.1746	73.4182			3	99.7792	99.8059	98.402	99.5096				3	2.0225	1.02333	1.55333	1.99083			3	1.48667	2.18917	2.57	2.05833
		5	88.3531	84.3467	91.0026	86.7925			5	99.7303	98.6891	99.0882	99.1314				5	1.54833	1.97333	1.015	1.005			5	1.0425	2.0225	1.97583	1.97
		8	97.2229	98.9112	92.8333	94.657			8	99.8946	99.6725	99.5614	99.87				8	1.45333	1.53667	1.96083	1.07833			8	1.0875	0.535	1.39833	1.46167
	Channel 2	red
	Max concentration in left ventricle (%)															Rise time in left ventricle (min)
	flat		Delivery methods					20° tilting		Delivery methods						flat		Delivery methods					20° tilting		Delivery methods
			Andocor	CarbonMini	Temed	Trocar				Andocor	CarbonMini	Temed	Trocar					Andocor	CarbonMini	Temed	Trocar				Andocor	CarbonMini	Temed	Trocar
	CO2 delivery flow	1	53.6974	47.6096	48.2054	72.3514		CO2 delivery flow	1	98.4598	93.5729	92.3182	98.3892			CO2 delivery flow	1	2.63	2.0425	2.55083	2.54167		CO2 delivery flow	1	5.035	5.06167	5.00667	4.51667
		3	78.2809	73.379	81.2027	77.2927			3	99.8129	99.8284	99.2076	98.9663				3	1.52583	1.55417	1.06583	1.53833			3	1.03083	1.05333	2.48417	1.98083
		5	90.6916	89.9149	90.9761	91.7832			5	99.7746	99.6531	99.7439	98.4403				5	1.04833	1.49917	1.04083	0.835			5	1.04417	1.51	1.5125	1.5225
		8	95.4939	99.8341	96.3134	91.8649			8	99.8665	98.796	99.8023	99.2678				8	1.05333	0.5125	1.4875	0.556667			8	0.598333	0.99	1.0175	1.02167
	Channel 3	yellow
	Max concentration underneath diffuser (%)															Rise time underneath diffuser (min)
	flat		Delivery methods					20° tilting		Delivery methods						flat		Delivery methods					20° tilting		Delivery methods
			Andocor	CarbonMini	Temed	Trocar				Andocor	CarbonMini	Temed	Trocar					Andocor	CarbonMini	Temed	Trocar				Andocor	CarbonMini	Temed	Trocar
	CO2 delivery flow	1	52.2497	43.8555	48.2954	66.6759		CO2 delivery flow	1	93.9882	88.252	90.7075	92.2424			CO2 delivery flow	1	2.5375	2.0525	2.55083	2.54417		CO2 delivery flow	1	5.09083	5.07083	5.0875	5.085
		3	75.0845	75.4573	77.2374	74.7012			3	99.9221	99.9122	99.3761	99.161				3	1.0425	1.51083	1.0125	1.11333			3	1.52417	1.56167	2.0325	2.06917
		5	88.1937	86.5236	90.4942	87.6784			5	99.8083	99.8347	99.9029	98.7859				5	0.989167	1.04583	1.04417	1.02333			5	0.9525	1.03583	1.03	1.27167
		8	96.1641	99.2754	96.9205	94.206			8	99.9758	99.433	99.8254	99.7468				8	0.990833	0.565	1.0125	1.01417			8	1.43833	0.56	0.9725	0.546667

## Sheet: Run2
	Max concentration diaphragm (%)															Rise time diaphragm (min)
	flat		Delivery methods					20° tilting		Delivery methods						flat		Delivery methods					20° tilting		Delivery methods
			Andocor	CarbonMini	Temed	Trocar				Andocor	CarbonMini	Temed	Trocar					Andocor	CarbonMini	Temed	Trocar				Andocor	CarbonMini	Temed	Trocar
	CO2 delivery flow	1	54.7263	48.3268	50.9279	67.7221		CO2 delivery flow	1	90.9787	89.2915	79.4679	94.8145			CO2 delivery flow	1	2.52667	2.5825	3.05167	2.61583		CO2 delivery flow	1	5.74167	5.565	5.115	5.15833
		3	77.8169	68.8359	74.5892	73.6198			3	99.6966	99.2414	99.6272	99.4033				3	1.67833	2.00667	1.51667	2.51083			3	2.02333	2.54083	2.125	2.075
		5	84.5903	86.5943	86.8483	88.5977			5	99.6151	99.436	99.7669	95.8355				5	1.52583	1.54667	1.505	1.52083			5	1.55333	1.93667	1.54833	1.91833
		8	99.9222	96.6097	95.9544	97.0765			8	99.8251	99.7457	99.7903	99.826				8	1.495	1.50083	1.05583	1.475			8	1.495	1.0858	1.03	1.0825
	Max concentration in left ventricle (%)															Rise time in left ventricle (min)
	flat		Delivery methods					20° tilting		Delivery methods						flat		Delivery methods					20° tilting		Delivery methods
			Andocor	CarbonMini	Temed	Trocar				Andocor	CarbonMini	Temed	Trocar					Andocor	CarbonMini	Temed	Trocar				Andocor	CarbonMini	Temed	Trocar
	CO2 delivery flow	1	54.884	47.5402	51.2091	68.745		CO2 delivery flow	1	92.9698	91.5874	82.4131	96.8831			CO2 delivery flow	1	2.07583	2.5	2.05083	2.62667		CO2 delivery flow	1	4.57833	4.35417	5.10333	5.02667
		3	79.6038	72.2504	77.549	77.0298			3	99.6897	99.5652	99.7629	99.8073				3	1.525	1.5525	0.530833	1.06417			3	1.52	2.04	0.984167	1.9875
		5	87.1931	90.1396	89.4736	89.4466			5	99.7574	99.8488	99.8889	98.036				5	1.03167	1.0525	1.03083	1.02667			5	1.04417	1.0575	1.14917	1.50667
		8	99.961	98.9537	98.2192	97.8316			8	99.8834	99.8354	99.9311	99.9697				8	1.02083	1.4325	0.565833	0.993333			8	1.0075	1.035	0.541667	1.0755
	Max concentration underneath diffuser (%)															Rise time underneath diffuser (min)
	flat		Delivery methods					20° tilting		Delivery methods						flat		Delivery methods					20° tilting		Delivery methods
			Andocor	CarbonMini	Temed	Trocar				Andocor	CarbonMini	Temed	Trocar					Andocor	CarbonMini	Temed	Trocar				Andocor	CarbonMini	Temed	Trocar
	CO2 delivery flow	1	52.1941	46.091	48.3294	65.2645		CO2 delivery flow	1	88.6289	88.1823	79.1383	91.2178			CO2 delivery flow	1	2.52167	2.53667	2.07	2.58083		CO2 delivery flow	1	5.27333	5.08083	4.59333	5.06167
		3	77.658	70.6787	75.4092	73.6261			3	99.7297	99.5874	99.7349	99.6474				3	1.025	1.05	1.11917	1.0575			3	1.95667	1.57333	2.01667	2.03583
		5	86.7091	88.1281	87.7177	85.9379			5	99.8078	99.8731	99.8927	95.2624				5	1.02	0.655	1.00167	1.00917			5	1.01	1.02917	1.03417	1.06917
		8	99.9318	97.6797	97.7359	93.8647			8	99.8824	99.7793	99.9189	99.8634				8	0.931667	1.01667	0.976667	0.5425			8	0.975833	0.553333	0.558333	0.545833

## Sheet: Run3
	Max concentration diaphragm (%)															Rise time diaphragm (min)
	flat		Delivery methods					20° tilting		Delivery methods						flat		Delivery methods					20° tilting		Delivery methods
			Andocor	CarbonMini	Temed	Trocar				Andocor	CarbonMini	Temed	Trocar					Andocor	CarbonMini	Temed	Trocar				Andocor	CarbonMini	Temed	Trocar
	CO2 delivery flow	1	54.6888	54.7048	50.0404	73.2263		CO2 delivery flow	1	94.4028	97.265	98.9656	99.2723			CO2 delivery flow	1	2.07833	2.07083	2.505	3.165		CO2 delivery flow	1	5.61333	5.29167	5.09083	5.04
		3	83.4628	81.5247	78.1499	76.4411			3	99.8094	99.8489	99.8193	99.9046				3	1.555	2.02333	2.00583	1.5825			3	2.045	2.01833	1.5675	2.00417
		5	98.0629	92.0337	88.7705	90.1524			5	99.8731	99.894	99.9492	99.9169				5	1.2725	1.51667	1.57333	1.50167			5	1.06833	1.45333	1.07333	1.46083
		8	99.8828	99.6677	99.8462	99.3518			8	99.889	99.8489	99.9475	99.8292				8	1.47083	1.5075	1.16167	1.06667			8	0.664167	1.02083	1.01917	1.02583
	Max concentration in left ventricle (%)															Rise time in left ventricle (min)
	flat		Delivery methods					20° tilting		Delivery methods						flat		Delivery methods					20° tilting		Delivery methods
			Andocor	CarbonMini	Temed	Trocar				Andocor	CarbonMini	Temed	Trocar					Andocor	CarbonMini	Temed	Trocar				Andocor	CarbonMini	Temed	Trocar
	CO2 delivery flow	1	58.1604	61.2271	51.5119	76.0153		CO2 delivery flow	1	97.7007	99.3094	99.5356	99.5761			CO2 delivery flow	1	2.06	2.02333	2.51	2.005		CO2 delivery flow	1	4.095	3.655	4.05917	4.03333
		3	88.534	91.6432	86.4231	83.6412			3	99.7723	99.7762	99.875	99.801				3	1.04833	1.51417	1.50583	1.05417			3	1.07	1.53417	1.15417	1.49583
		5	99.7417	99.2814	97.4087	92.1547			5	99.9029	99.8694	99.943	99.9759				5	1.01333	1.03917	1.51917	1.02917			5	0.555	1.02167	1.01167	0.9975
		8	99.9709	99.8476	99.8149	99.9087			8	99.9271	99.9727	99.9762	99.9168				8	0.5475	1.01417	1.00917	0.541667			8	0.520833	0.543333	0.5175	0.535
	Max concentration underneath diffuser (%)															Rise time underneath diffuser (min)
	flat		Delivery methods					20° tilting		Delivery methods						flat		Delivery methods					20° tilting		Delivery methods
			Andocor	CarbonMini	Temed	Trocar				Andocor	CarbonMini	Temed	Trocar					Andocor	CarbonMini	Temed	Trocar				Andocor	CarbonMini	Temed	Trocar
	CO2 delivery flow	1	51.5435	51.8268	46.1972	69.1527		CO2 delivery flow	1	89.5496	92.7336	96.4889	95.3089			CO2 delivery flow	1	2.50167	1.56167	2.0725	2.55667		CO2 delivery flow	1	5.56083	5.54833	5.62167	5.06167
		3	83.9319	79.2372	76.5858	77.5515			3	99.7951	99.7601	99.9626	99.8831				3	1.0475	1.52083	1.51417	1.5275			3	1.5375	1.54083	9.63833	1.5575
		5	93.7944	92.1424	88.2325	86.0868			5	99.8675	99.8374	99.6189	99.9352				5	1.01583	1.03917	1.47833	1.0175			5	1.03	1.02	0.593333	1.00667
		8	99.8966	99.8845	98.71	95.5981			8	99.951	99.8766	99.8266	99.8993				8	0.545833	0.543333	1.02	0.948333			8	0.540833	0.991667	0.536667	0.545833

## Sheet: Run4
	Max concentration diaphragm (%)															Rise time diaphragm (min)
	flat		Delivery methods					20° tilting		Delivery methods						flat		Delivery methods					20° tilting		Delivery methods
			Andocor	CarbonMini	Temed	Trocar				Andocor	CarbonMini	Temed	Trocar					Andocor	CarbonMini	Temed	Trocar				Andocor	CarbonMini	Temed	Trocar
	CO2 delivery flow	1	57.7642	51.7582	62.1685	74.5215		CO2 delivery flow	1	99.3618	98.8646	99.2513	99.4039			CO2 delivery flow	1	2.5425	2.02583	2.54917	3.06167		CO2 delivery flow	1	4.59167	5.475	4.6175	4.09917
		3	87.8551	81.204	80.5461	77.8708			3	99.76	99.9058	99.8767	99.9034				3	1.57083	2.0225	1.97667	1.58667			3	2.015	1.5975	1.55	1.945
		5	98.6612	89.7431	94.3191	91.4663			5	99.8417	99.9378	99.8172	99.965				5	1.5275	1.5375	1.56917	0.990833			5	1.47333	1.08	1.21167	1.47667
		8	99.8407	99.8886	99.7693	99.9068			8	99.8824	99.9641	99.836	99.9055				8	1.07333	1.0275	1.40917	1.02833			8	1.00583	1.05083	1.01833	0.9975
	Max concentration in left ventricle (%)															Rise time in left ventricle (min)
	flat		Delivery methods					20° tilting		Delivery methods						flat		Delivery methods					20° tilting		Delivery methods
			Andocor	CarbonMini	Temed	Trocar				Andocor	CarbonMini	Temed	Trocar					Andocor	CarbonMini	Temed	Trocar				Andocor	CarbonMini	Temed	Trocar
	CO2 delivery flow	1	64.3631	56.987	67.1866	80.9723		CO2 delivery flow	1	99.679	99.5905	99.6949	99.8816			CO2 delivery flow	1	2.5275	2.04667	2.55417	2.55417		CO2 delivery flow	1	3.04667	3.5325	3.59417	3.05
		3	95.2535	88.5088	89.1475	87.8822			3	99.8551	99.947	99.9565	99.963				3	1.52083	1.495	1.52333	1.05			3	1.04417	1.46083	1.04417	1.03917
		5	99.9416	99.6299	99.8365	99.9134			5	99.9603	99.9716	99.9732	99.9528				5	0.580833	1.04083	1.46917	1.0125			5	0.9975	1.01083	0.545833	1.00833
		8	99.971	99.8803	99.9556	99.9542			8	99.8858	99.9753	99.9385	99.9761				8	0.541667	0.5325	0.563333	0.526667			8	0.529167	0.569167	0.533333	0.941667
	Max concentration underneath diffuser (%)															Rise time underneath diffuser (min)
	flat		Delivery methods					20° tilting		Delivery methods						flat		Delivery methods					20° tilting		Delivery methods
			Andocor	CarbonMini	Temed	Trocar				Andocor	CarbonMini	Temed	Trocar					Andocor	CarbonMini	Temed	Trocar				Andocor	CarbonMini	Temed	Trocar
	CO2 delivery flow	1	54.2138	49.0711	58.668	69.0207		CO2 delivery flow	1	97.1043	95.5494	97.5779	97.857			CO2 delivery flow	1	2.065	1.55417	2.48833	2.55667		CO2 delivery flow	1	5.0875	5.57583	5.09667	5.07083
		3	86.3366	76.9922	78.5456	76.5037			3	99.8443	99.8575	99.8055	99.7751				3	1.02917	1.01417	1.525	1.52333			3	1.5325	1.545	1.53	2.01333
		5	98.3111	89.9264	89.9798	90.3884			5	99.9479	99.9581	99.8318	99.9617				5	1.02667	1.04583	1.015	1.01583			5	0.978333	1.025	1.01667	1.02917
		8	99.8984	99.9399	98.7441	98.9165			8	99.9577	99.9012	99.9603	99.9645				8	0.5725	0.0491667	1.02833	1.005			8	0.551667	0.531667	0.554167	0.5575

## Sheet: Run5
	Max concentration diaphragm (%)															Rise time diaphragm (min)
	flat		Delivery methods					20° tilting		Delivery methods						flat		Delivery methods					20° tilting		Delivery methods
			Andocor	CarbonMini	Temed	Trocar				Andocor	CarbonMini	Temed	Trocar					Andocor	CarbonMini	Temed	Trocar				Andocor	CarbonMini	Temed	Trocar
	CO2 delivery flow	1	56.4909	53.9052	59.9986	73.7399		CO2 delivery flow	1	98.8612	97.0766	99.0899	98.1556			CO2 delivery flow	1	2.10333	2.07583	2.49667	3.06		CO2 delivery flow	1	4.99917	5.53333	5.01917	5.48167
		3	81.9066	79.2201	78.1511	77.282			3	99.771	99.8758	99.8251	99.8558				3	1.84917	1.58417	1.95167	1.56333			3	2.005	1.54833	1.58	1.99917
		5	95.9771	97.4905	96.9054	87.5162			5	99.8922	99.9172	99.9598	99.9186				5	1.5275	1.95833	1.54	1.52583			5	1.06333	1.05333	1.49	1.46583
		8	99.8141	99.8846	99.9252	99.6962			8	99.8439	99.9653	99.9071	99.952				8	1.06667	1.1	1.0225	1.45583			8	1.01583	1.02667	1.0025	1.01667
	Max concentration in left ventricle (%)															Rise time in left ventricle (min)
	flat		Delivery methods					20° tilting		Delivery methods						flat		Delivery methods					20° tilting		Delivery methods
			Andocor	CarbonMini	Temed	Trocar				Andocor	CarbonMini	Temed	Trocar					Andocor	CarbonMini	Temed	Trocar				Andocor	CarbonMini	Temed	Trocar
	CO2 delivery flow	1	63.6906	58.9682	67.5608	82.3169		CO2 delivery flow	1	99.6889	99.6693	99.695	99.6585			CO2 delivery flow	1	2.0825	2.01667	2.07	2.57417		CO2 delivery flow	1	3.0325	3.5625	3.99833	3.54083
		3	92.7628	89.4582	88.5748	88.0707			3	99.9395	99.9725	99.9526	99.9672				3	1.045	1.51667	1.51833	1.0525			3	1.04083	1.025	1.05167	1.04083
		5	99.9495	99.8123	99.859	98.8621			5	99.8896	99.8754	99.9306	99.891				5	1.01083	1.44833	1.03667	1.02417			5	0.5625	0.5325	1.00417	1.0075
		8	99.9696	99.9705	99.8267	99.9751			8	99.9765	99.9734	99.9752	99.976				8	0.984167	0.995833	0.533333	0.5625			8	0.519167	0.545	0.523333	0.51
	Max concentration underneath diffuser (%)															Rise time underneath diffuser (min)
	flat		Delivery methods					20° tilting		Delivery methods						flat		Delivery methods					20° tilting		Delivery methods
			Andocor	CarbonMini	Temed	Trocar				Andocor	CarbonMini	Temed	Trocar					Andocor	CarbonMini	Temed	Trocar				Andocor	CarbonMini	Temed	Trocar
	CO2 delivery flow	1	53.6346	49.3894	58.4168	69.0134		CO2 delivery flow	1	94.1717	93.9998	97.5008	96.012			CO2 delivery flow	1	2.07667	1.53333	2.065	2.5625		CO2 delivery flow	1	5.0875	5.09	3.57417	5.08083
		3	82.6859	78.2458	79.0364	76.5953			3	99.8734	99.9165	99.969	99.8545				3	1.0275	1.52167	1.51333	1.52			3	1.525	0.0608333	1.525	0.995
		5	93.7729	91.9857	90.6455	86.966			5	99.8626	99.9617	99.8533	99.9172				5	1.0275	1.04	1.46167	0.570833			5	1.02167	1.02917	1.005	1.03583
		8	99.908	99.8218	99.2756	95.5965			8	99.9744	99.9221	99.9725	99.8237				8	1.02333	0.983333	0.566667	0.560833			8	0.544167	0.533333	0.551667	1.0125
